# Supplementary material for: Effect of Nanopatterning on Concentration Polarization during Nanofiltration
Source: Membranes (Basel). 2021 Dec 7;11(12):961. doi: 10.3390/membranes11120961 (PMC8707940; doi:10.3390/membranes11120961)
Supplement: Supplementary file 1 [file membranes-11-00961-s001.zip]

Archive with 1 entries (1 files):
- membranes-1477811-supplementary.pdf
